# Supplementary material for: Postmalnutrition weight gain is associated with changes to muscle and energy metabolism in adolescence: a cohort analysis
Source: Am J Clin Nutr. 2025 Nov 29;123(2):101130. doi: 10.1016/j.ajcnut.2025.101130 (PMC12917220; doi:10.1016/j.ajcnut.2025.101130)
Supplement: Multimedia component 1 [file mmc1.xlsx]

## Sheet: ST1
Supplementary Table 1: Limits of detection and coefficient variance for LC-MS based plasma metabolomics
Metabolite	Plate 1 LOD (µM)	Plate 2 LOD (µM)	ULOQ (µM)	Plate 1 %CV	Plate 2 %CV
3-Indolepropionic acid	0.005	0.004	25	7.49	10.1
Acetylcarnitine	0.248	0.251	20	2.19	4.37
Alanine	0	0	1600	7.3	7.35
Anserine	0.003	0.003	25	4.52	13
Arachidonic acid	0.508	0.722	400	11.1	6.55
Arginine	2.02	0	400	4.49	4.7
Asparagine	1.53	1.16	400	4.42	1.72
Aspartate	3.67	1.2	400	5.53	8.44
Asymmetric dimethylarginine	0.027	0.066	20	4.93	6.81
Betaine	0.126	0.406	60	6.86	7.67
Butyrylcarnitine	0.014	0.036	6	6.81	2.59
Carnitine	1	2.47	120	11	4.7
CE.15.0	0.127	0.036	7	4.64	9.54
CE.15.1	0	0	1.5	14.3	8.59
Cer.d16.1.24.0	0.032	0.006	0.221	5.75	7.42
Cer.d18.1.16.0	0.163	0.207	0.627	1.41	5.36
Cer.d18.1.18.0	0.079	0.082	0.258	8.75	6.74
Cer.d18.1.20.0	0.042	0.018	0.215	9.11	11.7
Cer.d18.1.22.0	0.109	0.046	1.37	3.61	3.88
Cer.d18.1.24.0	0.207	0.109	4.42	3.86	2.01
Cer.d18.1.24.1	0.118	0.072	1.45	1.57	2.62
Cer.d18.1.25.0	0.124	0.072	0.54	4.74	9.53
Cer.d18.2.24.0	0.078	0.015	1.18	7.62	6.62
Cer.d18.2.24.1	0.006	0.026	0.314	6.1	6.17
Chenodeoxycholic acid	0.035	0.026	10	3.32	6
Choline	1.05	0.747	45	4.63	8.05
Citrulline	1.78	0.33	400	5.45	3.14
Creatinine	0.925	0.977	800	3.29	2.6
Decanoylcarnitine	0.031	0.032	3	3.62	6.99
Dehydroepiandrosterone sulfate	0.041	0.039	1500	2.58	4.4
Deoxycholic acid	0.013	0.011	30	8.38	8.17
DG.16.0_18.2	0.357	0.187	4.81	10.3	10.1
Docosahexaenoic acid	0.51	0.629	100	9.17	8.65
Dodecanoylcarnitine	0.052	0.054	7	3.26	2.65
Eicosapentaenoic acid	0.169	0.298	65	9.55	9.31
Eicosatrienoic acid	0.116	0.301	1500	12.5	9.35
Glutamate	1.29	4.27	800	5.88	4.61
Glutamine	6.18	3.63	1600	5.08	5.93
Glycine	10.1	3.35	2000	4.36	2.45
Glycocholic acid	0.013	0.005	40	8.45	4.49
Glycolithocholic acid	0	0	20	5.37	7.21
Glycoursodeoxycholic acid	0	0	30	7.33	6.9
Hex.Cer.d18.1.22.0	0.108	0	4.52	4.56	12.4
Hex.Cer.d18.1.24.0	0.038	0	2.53	7.27	2.45
Hex.Cer.d18.1.24.1	0.15	0.039	7.02	8.77	5.03
Hex2Cer.d18.1.16.0	0.007	0.083	4.39	7.97	7.85
Hex3Cer.d18.1.16.0	0	0.026	2.15	8.87	13.7
Hexadecanoylcarnitine	0.076	0.053	7	2.73	2.68
Hexanoylcarnitine	0.093	0.069	4	2.07	4.7
Hexose	0	72.5	15000	12.2	6.97
Histidine	0.567	0.163	400	5.45	3.07
Homoarginine	0.001	0.001	20	9.48	8.09
Indoxyl sulfate	0.201	0.269	40	7.97	3.05
Isoleucine	2.27	1.63	400	4.04	1.7
Kynurenine	0.241	0.096	80	3.1	7.58
Leucine	3.51	4.05	400	4.4	1.52
LPC.16.0	0.635	0.66	112	2.82	2.09
LPC.16.1	0.166	0.114	3.88	3.2	2.34
LPC.17.0	0.467	0.563	2.66	4.44	2.31
LPC.18.0	0.517	0.561	250	3.09	2.79
LPC.18.1	0.208	0.226	23.4	3.15	1.61
LPC.18.2	0.17	0.207	49.1	4.07	1.72
LPC.20.3	0.205	0.209	3.66	4.78	2.32
LPC.20.4	0.085	0.043	10.7	3.43	2.73
LPC.26.0	0.083	0.085	0.491	5.54	4.61
Lysine	6.17	2.49	800	6.83	3.43
Methionine	1.94	1.09	400	7.58	4.38
Octanoylcarnitine	0.161	0.153	4	2.05	2.41
Ornithine	1.88	0.792	400	5.67	1.63
PC.24.0	0.04	0.042	200	2.89	2.92
PC.28.1	0.033	0.019	1.87	2.96	2.82
PC.30.0	0.136	0.14	3.77	2.04	3.15
PC.32.0	0.174	0.165	26.8	2.83	3.32
PC.32.1	0.006	0.058	24.1	3.43	2.98
PC.32.2	0.023	0.005	3.76	2.23	6.29
PC.32.3	0.006	0	0.412	3.39	8.15
PC.34.1	0.826	0.948	237	2.84	3.43
PC.34.2	1.46	1.1	455	3.03	2.97
PC.34.3	0.026	0.082	15	3.17	2.14
PC.34.4	0.028	0.038	1.85	3.48	2.7
PC.36.1	0.35	0.179	51.4	3.59	2.1
PC.36.2	2.85	3.24	210	3.24	2.12
PC.36.3	0.365	0.229	109	2.39	2.93
PC.36.4	0.617	0.495	216	2.45	3.2
PC.36.5	0.042	0.036	15.4	2.74	2.8
PC.36.6	0.006	0	1.1	2.1	4.48
PC.38.0	0.032	0.024	2.91	1.49	2.14
PC.38.3	0.178	0.199	54.4	3.44	1.91
PC.38.4	0.529	0.474	140	3.61	2.19
PC.38.5	0.131	0.173	44.5	3.27	2.54
PC.38.6	0.294	0.179	89.7	3.14	2.86
PC.40.2	0.007	0.002	0.894	5.24	7.75
PC.40.3	0.011	0.004	1.14	3.7	4.31
PC.40.4	0.017	0.018	6.16	3.05	2.18
PC.40.5	0.029	0.057	11.1	2.31	3.08
PC.40.6	0.173	0.136	29.2	3.44	1.92
PC.42.0	0.02	0.023	1.09	5.18	2.66
PC.42.1	0.005	0.004	0.665	3.23	4.68
PC.42.4	0.006	0.003	0.506	2.21	3.73
PC.42.5	0	0.009	0.583	2.12	3.67
PC.42.6	0.072	0.049	1	1.39	3.11
PC.O.28.1	0.045	0.011	0.414	4.08	7.25
PC.O.32.1	0.02	0.005	4.25	4.28	3.19
PC.O.32.2	0.012	0.004	0.872	3.88	5.87
PC.O.34.0	0.019	0.008	1.28	3.57	3.12
PC.O.34.1	0.036	0.064	12	2.92	3.36
PC.O.34.2	0.028	0.021	11	3.38	3.44
PC.O.34.3	0.04	0.03	11.8	2.68	3.71
PC.O.36.0	0.04	0.039	0.727	4.89	4.55
PC.O.36.1	0.118	0.119	9.06	2.43	3.13
PC.O.36.2	0.088	0.156	12.2	3.14	3.52
PC.O.36.3	0	0.008	6.43	3.67	2.53
PC.O.36.4	0.068	0.07	17.3	3.13	2.83
PC.O.36.5	0.056	0.06	14.6	3.3	3.85
PC.O.38.0	0.142	0.121	1.69	1.82	4.03
PC.O.38.1	0.052	0.035	1.73	7.24	7.62
PC.O.38.2	0.695	0.666	3.04	3.81	2.8
PC.O.38.3	0.014	0.009	5.09	2.25	3.98
PC.O.38.4	0.087	0.066	12	2.49	2.28
PC.O.38.5	0.046	0.107	18.4	3.39	2.72
PC.O.38.6	0.042	0.023	6.43	2.37	2.15
PC.O.40.1	0.022	0.019	1.44	2.59	2.7
PC.O.40.2	0.001	0.016	1.45	2.24	2.75
PC.O.40.3	0.012	0.015	2.35	3.28	3.11
PC.O.40.4	0.052	0.043	3.01	2.88	2.16
PC.O.40.5	0.01	0.011	3.51	2.26	2.49
PC.O.40.6	0.023	0.03	4.14	3.56	3.02
PC.O.42.1	0.025	0.021	0.91	3.24	2.45
PC.O.42.2	0.012	0.003	0.729	3.68	2.07
PC.O.42.3	0.008	0.005	0.962	2.81	2.51
PC.O.42.4	0	0	1.36	3.27	3.86
PC.O.44.3	0.032	0.016	0.265	2.73	3.56
PC.O.44.4	0.057	0.049	0.434	4.74	4.36
PC.O.44.5	0.009	0.026	1.89	3.07	2.18
PC.O.44.6	0.175	0.156	2.7	2.78	2.84
Phenylalanine	1.4	1.88	400	5.75	6.28
Proline	0	0	800	3.46	4.38
Proline betaine	0.288	0.387	35	2.61	7.83
Propionylcarnitine	0.043	0	4	8.87	7.03
Putrescine	0.083	0.049	8	5.38	4.35
Sarcosine	0.349	0	80	4.83	3.21
Serine	2.51	1.68	400	4.38	6.74
Serotonin	0.041	0	8	2.81	6.34
SM.33.1	0.009	0.01	2.75	3.68	3.02
SM.34.1	0.254	0.16	103	4.29	3.83
SM.34.2	0.025	0.043	13.1	4.64	3.68
SM.35.1	0	0.003	2.33	5.01	4
SM.36.1	0.048	0.057	18.8	4.16	4.36
SM.36.2	0.016	0.018	8.27	4.34	4.07
SM.41.1	0	0.043	9.84	5.61	4
SM.41.2	0.035	0.043	6.68	4.45	4.71
SM.42.1	0.175	0.2	27.8	5.15	3.29
SM.42.2	0.195	0.184	54.7	5.3	4.13
SM.43.1	0.014	0.005	0.862	5.05	6.13
SM.44.1	0.011	0.016	0.223	6.25	13.4
SM.44.2	0.001	0.001	0.308	3.49	5.64
Spermidine	0.167	0.133	20	3.77	5.34
Symmetric dimethylarginine	0.043	0.012	8	5.92	5.88
Taurine	1.12	0.393	200	3.51	1.76
Taurochenodeoxycholic acid	0.008	0	5	9.82	3.38
Taurodeoxycholic acid	0	0	30	6.2	8.53
Tauromurocholic acid	0	0	50	9.34	6.49
TG.14.0_32.2	0.66	0.673	3.03	9.5	7.05
TG.14.0_36.4	0.058	0.085	13.3	8.32	11.1
TG.16.0_28.1	0.572	0.064	3.6	9.19	13.2
TG.16.0_30.2	0.121	0.223	3.35	12.7	14.9
TG.16.0_36.6	0	0.239	2.25	8.72	7.77
TG.16.1_32.1	3.21	2.63	31.2	13.4	14.8
TG.16.1_32.2	0.648	0.834	5.85	9.34	13
TG.16.1_34.3	0.201	0.108	14.6	8.62	11.7
TG.16.1_36.4	0.251	0.003	33	10	9.94
TG.18.1_30.2	0.142	0.17	2.66	7.81	13.5
TG.18.2_28.0	0.038	0	2.44	7.33	11.3
TG.18.2_30.0	0.639	0.249	20	11.8	14.3
TG.18.2_30.1	0.159	0.027	12	5.93	12.3
TG.18.2_32.2	0.262	0.09	26.8	6.34	11.9
TG.18.2_34.3	0.776	0.02	62.9	10.5	14
TG.18.2_34.4	0	0	7.84	9.78	12.9
TG.18.2_36.4	3.28	2.75	88	8.77	13.8
TG.18.2_36.5	0.08	0.322	18.9	5.93	13.4
TG.18.2_38.6	0	0	5.07	12.8	10.3
TG.18.3_34.2	0.128	0.258	35.5	8.9	12.9
TG.18.3_34.3	0.083	0.027	6.98	8.68	12.8
TG.18.3_36.3	0.502	0.723	21.7	12.4	12.7
TG.18.3_36.4	0.524	0.399	11.7	9	13.3
TG.20.4_30.0	0	0	3.34	12.5	9.82
TG.20.4_32.1	0	0	10.8	13	13.7
TG.20.4_34.3	0	0	4.02	11.3	14.2
TG.20.4_36.4	0	0	7.52	10.2	12.2
TG.20.5_34.1	0.007	0.007	4.24	10.2	13.7
TG.20.5_34.2	0	0	4.18	8.59	6.5
TG.22.5_34.3	0.11	0.042	1.87	6.08	10.8
TG.22.6_34.2	0.075	0.02	15.8	12.7	12.3
Threonine	1.71	1.05	400	5.31	4.34
trans-4-Hydroxyproline	0.266	0.366	80	4.55	6.58
Trimethylamine N-oxide	0.696	0.782	200	8.43	10.7
Tryptophan	1.11	1.41	400	3.68	3.43
Tryptophan betaine	0.006	0.011	30	4.89	5.63
Tyrosine	1.38	0.363	400	4.8	3.04
Valine	4.9	2.29	800	8.86	7.26
α-Aminoadipic acid	0.392	0.063	80	5.3	6.48
α-Aminobutyric acid	0.943	1.01	30	3.39	11.7
β-Alanine	0.181	0.151	80	5.62	5.51
γ-Aminobutyric acid	0.516	0.24	80	5.88	5.63
LOD, limit of detection; ULOQ, upper limit of quantification; CV, coefficient of variance; CE, cholesteryl esters; Cer, ceramide; DG, diglyceride; LPC, lysophosphatidylcholine; PC, phosphatidylcholine; TG, triglyceride.

## Sheet: ST2
Supplementary Table 2: Limits of detection and coefficient variance for plasma myokine assay
	Plate 1 LOD (pg/mL)	Plate 2 LOD (pg/mL)	Plate 1 ULOQ (pg/mL)	Plate 2 ULOQ (pg/mL)	Plate 1 %CV	Plate 2 %CV
Hu IL-6 (61)	1.73	0.48	2403.25	2405.13	10.46	6.86
Apelin (13)	133.19	121.43	499985	504681	15.17	2.11
Fractalkine (14)	198.67	195.26	206781	200555	0.37	0.81
BDNF (15)	1.9	11.28	9999.98	10137	3.68	9.43
EPO (30)	1034.69	4300.57	897919	1062100	6.21	3.86
Osteonectin (38)	7.45	6.85	7271.73	7935.48	6.99	5.3
LIF (39)	10.31	10.13	39045.4	40169.6	5.62	4.21
IL-15 (42)	2.56	2.29	10017.7	10104	9.56	9.56
Myostatin (44)	487.26	486.19	2046400	508566	14.45	9.83
FABP3 (45)	23.5	25.52	96380.6	109355	6.8	9.22
Irisin (46)	316.18	249.74	1008900	1220100	6.22	6.73
FSTL-1 (51)	1453.18	1611.76	1701400	2082800	10.66	6.11
Oncostatin M (57)	1.48	1.47	5999.77	6105.86	6.6	9.5
FGF21 (62)	5.59	4.91	19894.3	20462	5.49	12.99
Oresocrin (65)	49.48	54.09	50022.9	251021	8.59	2.09
LOD, limit of detection; ULOQ, upper limit of quantification; CV, coefficient of variance; IL, Interleukin; BDNF, Brain-derived neurotrophic factor; EPO, Erythropoietin; LIF, Leukaemia inhibitory factor; FABP3, Fatty acid-binding protein 3; FSTL-1, Follistatin-related protein 1; FGF21, Fibroblast growth factor 21.

## Sheet: ST3
Supplementary Table 3: Participant demographic and health characteristics
	Previously malnourished adolescents (n=151)
Age, years	17.0 ( 16.4 : 17.9 )
Sex
Males	83 ( 54.6% )
Females	69 ( 45.4% )
Birth order	3 ( 1.8 : 4 )
Prepubertal*	5 / 151 ( 3.3% )
Living with HIV*	53 ( 34.9% )
Disability	12 ( 7.9% )
Previously treated for tuberculosis	10 ( 6.6% )
Resides in urban areas	81 ( 53.3% )
DHS Wealth Score	0.65 ( -0.19 : 1.75 )
Reports not eating food during a day in the past week due to food scarcity	45 / 147 ( 30.6% )
Reports someone smoking in their household	25 ( 16.4% )
Mother died*	34 ( 22.4% )
Father died*	39 ( 25.7% )
Mother’s age, years	42.5 ( 38 : 47 )
Unimproved toilets	87 ( 57.2% )
Maternal education
None	20 ( 13.2% )
Primary	88 ( 57.9% )
Secondary or higher	35 ( 23.0% )
Unknown	9 ( 5.9% )
BMI-for-age Z-score	-0.4 ( -1.1 : 0 )
Height-for-age Z-score	-1.6 ( -2.2 : -0.9 )
Edema at hospitalization	123 ( 80.9% )
Mean WAZ change during hospitalization	0.03 ( 0.01 : 0.05 )
Mean WAZ change hospital discharge to one year	0.05 ( 0 : 0.09 )
Mean duration (months) between hospital discharge and one year follow up	16.0 ( 12.1 : 16.6)
Missing values in ΔWAZ during hospitalization	12
Missing values in ΔWAZ from hospital discharge to the one year follow up	33
Data reported as median (IQR), n (%) or n/N (%). Prepubertal status determined by ≤ 2 score in both pubic hair and genital Tanner staging. Disability status determined by a ≥ 3 score in any Washington Group disability question. Urban status was determined as residing within the Blantyre city directorate. Lower Demographic and Health Survey (DHS) Wealth Scores indicate lower socioeconomic status. …

## Sheet: ST4
Supplementary Table 4: Association of urinary metabolites and change in WAZ from hospital discharge to one year follow up in all adolescent severe malnutrition survivors.
Metabolite	β Coefficient	95% CI	R²
Creatinine	-2.41232	(-4.42 ; -0.41)	0.0028399
Pyruvate	-3.09494	(-5.48 ; -0.71)	0.0188847
2-hydroxyisobutyrate	-2.50815	(-4.46 ; -0.56)	0.00140483
Urine metabolites were expressed as relative abundances. Linear regression models included the covariates: sex, age, socioeconomic status, HIV, disability, prepubertal, fasting and minimum weight-for-age Z-score (WAZ) during admission.

## Sheet: ST5
Supplementary Table 5: Association of urinary metabolites and change in WAZ from hospital discharge to one year follow up in adolescent severe malnutrition survivors who presented without edema at hospitalization.
Metabolite	β Coefficient	95% CI	R²
Creatinine	-5.83842	(-9.51 ; -2.16)	0.275925
Hypoxanthine	-5.9981	(-9.87 ; -2.13)	0.29428
NMND	-5.80418	(-9.81 ; -1.80)	0.183558
2-hydroxyisobutyrate	-5.62204	(-9.54 ; -1.70)	0.272584
4-hydroxyphenylacetate	-5.14608	(-9.33 ; -0.96)	0.0780784
HMB	-5.27812	(-9.60 ; -0.96)	0.0621472
Urine metabolites were expressed as relative abundances. Linear regression models included the covariates: sex, age, socioeconomic status, HIV, disability, prepubertal, fasting and minimum weight-for-age Z-score (WAZ) during admission. HMB, β-hydroxy-β-methylbutyrate; NMND, N-methylnicotinamide.

## Sheet: ST6
Supplementary Table 6: Association of plasma metabolites and change in WAZ from hospital discharge to one year follow up in adolescent severe malnutrition survivors who presented without edema at hospitalization.
Metabolite	β Coefficient	95% CI	R²
PC.38.3	60.1541	(35.5 ; 84.8)	0.573494
PC.36.1	56.924	(31.9 ; 81.9)	0.554924
Hexose	6400.21	(2990 ; 9810)	0.413322
PC.36.2	188.501	(80.8 ; 296)	0.431964
PC.36.3	111.88	(45.9 ; 178)	0.246332
Carnitine	71.4425	(26.8 ; 116)	0.379673
PC.34.1	288.144	(104 ; 473)	0.214239
PC.34.2	341.259	(118 ; 564)	0.304423
Plasma metabolites were expressed as concentrations (µM). Linear regression models included the covariates: sex, age, socioeconomic status, HIV, disability, prepubertal, and minimum weight-for-age Z-score (WAZ) during admission. PC, phosphatidylcholine

## Sheet: ST7
Supplementary Table 7: Association of urinary metabolites and triglyceride-hexose index in adolescent severe malnutrition survivors who presented without edema at hospitalization.
Metabolite	β Coefficient	95% CI	R²
4-hydroxyphenylacetate	-0.184929	(-0.31 ; -0.057)	0.224402
NMND	-0.180392	(-0.31 ; -0.050)	0.197451
Taurine	-0.137167	(-0.24 ; -0.036)	0.189379
Hypoxanthine	-0.175266	(-0.31 ; -0.045)	0.185035
Creatinine	-0.165504	(-0.31 ; -0.026)	0.1261
HMB	-0.153987	(-0.29 ; -0.021)	0.117345
Urine metabolites were expressed as relative abundances. Linear regression models included the covariates: sex, age, socioeconomic status, HIV, disability, prepubertal, and minimum weight-for-age Z-score during admission. HMB, β-hydroxy-β-methylbutyrate; NMND, N-methylnicotinamide.

## Sheet: ST8
Supplementary Table 8: Association of triglyceride-hexose index and other measures of insulin resistance.
Population	IR measure	β Coefficient	95% CI	R²
No oedema	disposition_index	0.0168895	(-0.011 ; -0.044)	0.00649499
	insulinogenic_index	0.0731195	(-0.11 ; 0.26)	-0.123668
	matsuda_index	0.0273745	(-0.043 ; 0.097)	-0.129449
	homa_ir	-0.119955	(-0.48 ; 0.24)	-0.156563
All severe malnutrition survivors	insulinogenic_index	0.0859286	(-0.017 ; 0.19)	0.0158644
	matsuda_index	-0.0158767	(-0.036 ; 0.0044)	0.0251344
	homa_ir	0.0443665	(-0.055 ; 0.14)	-0.00315306
	disposition_index	0.00719628	(-0.011 ; 0.026)	-0.0503113
Linear regression models included the covariates: sex, age, socioeconomic status, HIV, disability, puberty delay. HOMA IR, Homeostatic Model Assessment for Insulin Resistance.

## Sheet: ST9
Supplementary Table 9: Association of urinary metabolite and measures of muscle function in all adolescent severe malnutrition survivors.
Variable	Metabolite	β Coefficient	95% CI	R²
Standing jump length (cm)	Creatinine	13.526	(7.87 ; 19.2)	0.452347
	HMB	12.8536	(6.97 ; 18.7)	0.438724
	Taurine	11.3185	(5.90 ; 16.7)	0.432422
	Alanine	12.5087	(6.26 ; 18.8)	0.427129
	Hypoxanthine	11.6209	(5.71 ; 17.5)	0.424784
	2-hydroxyisobutyrate	10.7982	(4.69 ; 16.9)	0.413183
	Glycine	9.85758	(4.12 ; 15.6)	0.410272
	NMND	8.33044	(2.28 ; 14.4)	0.3926
	4-hydroxyphenylacetate	8.17375	(2.24 ; 14.1)	0.392596
Lean muscle mass	Creatinine	2.38616	(0.87 ; 3.90)	0.446499
	Taurine	1.92302	(0.47 ; 3.37)	0.435827
Grip strength	Creatinine	1.96778	(0.53 ; 3.40)	0.376699
Urine metabolites were expressed as relative abundances. Linear regression models included the covariates: sex, age, socioeconomic status, HIV, disability, prepubertal, fasting, and minimum weight-for-age Z-score during admission. HMB, β-hydroxy-β-methylbutyrate; NMND, N-methylnicotinamide.

## Sheet: ST10
Supplementary Table 10. Association of plasma myokines and change in WAZ from hospital discharge to one year follow up in all adolescent severe malnutrition survivors.
Myokine	p	FDR p	β Coefficient	95% CI	R²
FABP3 (45)	0.016	0.112	-4256.12	(-7690 ; -818)	0.095
EPO (30)	0.035	0.1225	-13042.8	(-2.51e+04 ; -943)	0.348
BDNF (15)	0.147	0.343	12709.4	(-4650 ; 3.01e+04)	0.115
FGF21 (62)	0.213	0.37275	967.799	(-576 ; 2510)	-0.013
FSTL-1 (51)	0.267	0.3738	-43621.3	(-1.22e+05 ; 3.45e+04)	0.049
Oncostatin M (57)	0.623	0.627	-15.93	(-80.6 ; 48.8)	-0.074
Osteonectin (38)	0.627	0.627	-107.27	(-548 ; 334)	0.298
Myokines were expressed as concentrations (pg/mL). Linear regression models included the covariates: sex, age, socioeconomic status, HIV, disability, prepubertal, edema presence, plate number, and minimum weight-for-age Z-score (WAZ) during admission. BDNF, Brain-derived neurotrophic factor; EPO, Erythropoietin; FABP3, Fatty acid-binding protein 3; FSTL-1, Follistatin-related protein 1; FGF21, Fi…
